# Supplementary material for: Progression-Free Survival Efficacy in Refractory/Relapsed Multiple Myeloma among Elderly Patients: A Systematic Review
Source: Life (Basel). 2023 Nov 27;13(12):2259. doi: 10.3390/life13122259 (PMC10744445; doi:10.3390/life13122259)
Supplement: Supplementary file 1 [file life-13-02259-s001.zip]

Archive with 2 entries (2 files):
- life-2627633-supplementary.pdf
- Supplemental Table PRISMA Checklist.pdf
